# Supplementary material for: Mass coral mortality under local amplification of 2 °C ocean warming
Source: Sci Rep. 2017 Mar 23;7:44586. doi: 10.1038/srep44586 (PMC5363223; doi:10.1038/srep44586)
Supplement: Supplementary Dataset 1 [file srep44586-s2.xls]

## Sheet: Sheet1
site name	E5	E4.5	E4	E3.5	E3	E2.5	E2	All reef flat	E1 (2-3 m)	E1 (5-7 m)	All fore reef
Latitude (°N)	20.6993	20.6991	20.699	20.699	20.6991	20.6992	20.6993		20.6999	20.6999
Longitude (°E)	116.902	116.905	116.908	116.911	116.914	116.916	116.919		116.923	116.923
Acropora	117 /0 /0	27 /0 /0	0 /0 /0	4 /0 /0	21 /0 /0	85 /0 /0	1 /0 /0	255
	15 /3 /127	68 /5 /2	1 /0 /1	0 /0 /1	2019-05-01	27 /5 /16	2 /0 /1	118 /14 /167	93	79	172
Caulatrea	0 /0 /0	0 /0 /0	0 /0 /0	0 /0 /0	0 /0 /0	0 /0 /0	0 /0 /0	0
	0 /0 /0	0 /0 /0	0 /0 /0	0 /0 /0	0 /0 /0	0 /0 /0	0 /0 /0	0 /0 /0	0	4	4
Cyphastrea	0 /0 /0	0 /0 /0	0 /0 /0	0 /0 /0	0 /0 /0	0 /0 /0	0 /0 /0	0
	0 /0 /0	0 /0 /0	0 /0 /0	0 /0 /0	0 /0 /0	0 /0 /0	0 /0 /0	0 /0 /0	2	2	4
Diploastrea	0 /0 /0	0 /0 /0	1 /0 /0	4 /0 /0	0 /0 /0	0 /0 /0	0 /0 /0	5
	0 /0 /0	0 /0 /0	0 /0 /0	0 /0 /0	0 /0 /0	0 /0 /0	0 /0 /0	0 /0 /0	0	0	0
Favia	3 /0 /0	6 /0 /0	0 /0 /0	0 /0 /0	0 /0 /0	0 /0 /0	0 /0 /0	9
	2002-01-01	0 /0 /0	0 /0 /0	0 /0 /0	1 /0 /0	0 /0 /0	0 /0 /0	2002-02-01	26	7	33
Favites	3 /0 /0	6 /0 /0	3 /0 /0	2 /0 /0	0 /0 /0	0 /0 /0	1 /0 /0	15
	2007-02-01	8 /0 /3	0 /0 /0	0 /1 /0	0 /0 /0	0 /1 /0	2 /0 /0	2010-12-03	16	21	37
Galaxea	1 /0 /0	0 /0 /0	0 /0 /0	0 /0 /0	0 /0 /0	0 /0 /0	0 /0 /0	1
	0 /0 /0	0 /0 /0	0 /0 /0	0 /0 /0	0 /0 /0	0 /0 /0	0 /0 /0	0 /0 /0	0	0	0
Goniastrea	1 /0 /0	18 /0 /0	3 /0 /0	1 /0 /0	0 /0 /0	0 /0 /0	0 /0 /0	23
	2003-06-04	2002-12-01	2000-05-01	1 /0 /0	0 /0 /0	0 /0 /0	1 /0 /1	25 /6 /6	1	4	5
Leptoseris	0 /0 /0	0 /0 /0	0 /0 /0	0 /0 /0	0 /0 /0	0 /0 /0	0 /0 /0	0
	0 /0 /0	0 /0 /0	0 /0 /0	0 /0 /0	0 /0 /0	0 /0 /0	0 /0 /0	0 /0 /0	0	1	1
Millepora	0 /0 /0	0 /0 /0	0 /0 /0	0 /0 /0	0 /0 /0	0 /0 /0	0 /0 /0	0
	0 /0 /0	0 /0 /0	0 /0 /0	0 /0 /0	0 /0 /0	0 /0 /0	0 /0 /0	0 /0 /0	4	59	63
Montipora	0 /0 /0	3 /0 /0	5 /0 /0	8 /0 /0	0 /0 /0	2 /0 /0	1 /0 /0	19
	0 /0 /0	0 /0 /1	0 /0 /3	0 /0 /0	0 /0 /0	0 /0 /1	0 /0 /0	0 /0 /5	72	152	224
Oulastrea	0 /0 /0	0 /0 /0	0 /0 /0	0 /0 /0	0 /0 /0	0 /0 /0	0 /0 /0	0
	0 /0 /1	0 /0 /0	0 /0 /0	0 /0 /0	0 /0 /0	0 /0 /0	0 /0 /0	0 /0 /1	0	5	5
Pavona	20 /0 /0	15 /0 /0	25 /0 /0	1 /0 /0	0 /0 /0	0 /0 /0	0 /0 /0	61
	2009-03-27	2010-01-06	0 /26 /4	0 /1 /1	0 /0 /0	0 /0 /0	0 /0 /0	4 /60 /24	0	2	2
Platygyra	0 /0 /0	0 /0 /0	0 /0 /0	0 /0 /0	0 /0 /0	1 /0 /0	0 /0 /0	1
	0 /0 /0	0 /0 /0	0 /0 /0	0 /0 /0	0 /0 /0	0 /0 /0	0 /0 /0	0 /0 /0	15	16	31
Pocillopora	9 /0 /0	0 /0 /0	1 /0 /0	1 /0 /0	2 /0 /0	4 /0 /0	4 /0 /0	21
	0 /0 /9	0 /0 /3	0 /0 /0	1 /0 /1	0 /0 /2	4 /0 /4	13 /0 /0	18 /0 /19	121	55	176
Porites	147 /0 /0	66 /0 /0	20 /0 /0	108 /0 /0	114 /0 /0	68 /0 /0	10 /0 /0	533
	74 /6 /20	24 /0 /6	24 /2 /6	68 /2 /13	112 /3 /20	2000-10-01	11 /0 /5	323 /14 /70	6	24	3
Psammocora	0 /0 /0	0 /0 /0	1 /0 /0	0 /0 /0	0 /0 /0	0 /0 /0	0 /0 /0	1
	0 /0 /0	0 /0 /0	0 /0 /0	0 /0 /0	0 /0 /0	0 /0 /0	0 /0 /0	0 /0 /0	0	0	0
Stylophora	25 /0 /0	53 /0 /0	352 /0 /0	160 /0 /0	195 /0 /0	136 /0 /0	55 /0 /0	976
	24 /1 /19	46 /3 /1	148 /21 /79	28 /22 /91	110 /14 /43	50 /2 /8	70 /0 /5	476 /63 /246	1	1	2
Macro-algae	99	240	237	40	55	46	42	759
	222	377	242	148	153	51	39	1232	0	0	0
Turf-algae	138	189	31	90	47	164	285	944
	182	123	31	111	60	335	236	1078	0	0	0
Coral rubble	251	257	345	27	37	106	182	1205
	166	280	452	75	36	141	195	1345	0	0	0
Sand	252	204	184	321	272	432	159	1824
	172	200	173	215	239	352	221	1572	12	39	51
Pavement	27	7	4	6	0	2	282	328
	0	3	5	10	8	55	273	354	464	87	551
Seagrass	157	159	22	460	475	125	23	1421
	127	48	11	445	407	134	5	1177	0	0	0
CCA	0	0	2	7	18	55	193	275
	2	1	0	2	1	20	131	157	400	198	598
Halimeda	0	0	14	6	6	21	12	59
	13	16	14	11	4	27	12	97	0	0	0
Sponge	0	0	0	0	0	0	0	0
	0	0	0	2	0	3	27	32	4	0	4
Soft coral	0	0	0	4	8	3	0	15
	0	0	1	0	12	3	0	16	13	494	57
Fungia	0	0	0	0	0	0	0	0
	1	0	0	0	0	0	0	1	0	0	0
Pre-bleaching percent coral cover	26.1	15.5	32.9	23.1	26.6	23.7	5.8	22	-	-	-
Post-bleaching percent cover of live, pigmented coral	10	12.7	14.2	7.8	18.2	7.3	7.9	11	28.6	34.6	31.6
Post-bleaching percent cover of bleached coral	3.4	1.2	4	2.1	1.4	0.7	0	2	0	0	0
Post-bleaching percent cover of dead coral	15.8	2.2	7.4	8.6	6.7	2.3	1	6	0	0	0
Post-bleaching total percent cover of live, bleached, and dead coral	29.2	16.2	25.7	18.5	26.4	10.3	8.9	19	28.6	34.6	31.6
