# Supplementary material for: Mass coral mortality under local amplification of 2 °C ocean warming
Source: Sci Rep. 2017 Mar 23;7:44586. doi: 10.1038/srep44586 (PMC5363223; doi:10.1038/srep44586)
Supplement: Supplementary Dataset 2 [file srep44586-s3.xls]

## Sheet: Taiwan_calcification_bleaching_
Core ID	756	757	759	760	761	762	763	764	765	884	886	887	888	889	890	891	892	893	901	904	918	919
July 2015 status	bleached	bleached	bleached	bleached	bleached	dead	dead	dead	dead	dead	dead	dead	dead	dead	alive, pigmented	alive, pigmented	alive, pigmented	alive, pigmented	dead	alive, pigmented	dead	alive, pigmented
stress bands	1998	none	none	1983, 1998, 2007	2007	1998, 2007	none	none	none	none	1998, 2007	2007	none	2007	none	none	none	none	1998	none	none	none
Annual calcification rates (g cm-2 yr-1):
2013	-	-	-	-	-	-	-	-	-	1.73	1.57	1.78	1.55	1.32	1.86	1.25	1.52	1.47	1.74	1.56	1.34	1.34
2012	1.32	0.91	1.4	0.72	1.5	1.01	1.92	0.97	1	0.66	1.46	1.74	1.67	1.52	1.7	1.5	1.45	1.45	1.71	1.63	1.55	1.43
2011	1.59	0.86	1.33	1.14	1.6	1.22	1.82	0.99	0.6	1	1.51	1.53	1.48	1.47	1.58	1.29	1.48	1.43	1.6	1.37	1.31	1.37
2010	1.89	0.74	1.67	1.58	1.57	0.88	1.31	1.66	1.45	1.57	1.66	1.82	1.85	1.66	1.58	1.21	1.14	1.57	1.73	1.59	1.46	1.38
2009	1.52	1.3	1.53	1.85	1.72	1.85	2.15	2.14	1.06	1.46	1.7	0.75	1.8	1.63	1.86	1.61	1.72	1.5	1.82	1.7	1.58	1.42
2008	1.1	1.73	1.42	1.82	1.79	0.84	1.96	1.36	1.43	0.88	1.38	1.06	1.67	1.4	1.48	1.5	1.61	1.38	1.64	1.72	1.33	1.45
2007	1.58	1.61	1.36	1.67	1.23	1.16	1.66	1.58	2.24	1.06	1.55	1.57	1.63	1.63	1.67	1.33	1.37	1.64	1.78	1.39	1.23	1.34
2006	1.44	1.32	1.51	1.26	1.07	1.51	2.01	1.47	1.21	0.68	1.62	1.73	-	0.79	1.65	1.76	1.56	1.27	1.6	1.6	1.31	1.42
2005	1.5	0.92	1.51	1.15	1.83	1.35	-	2.13	1.39	0.71	1.68	-	-	0.68	1.26	-	1.31	-	1.2	1.71	1.33	1.44
2004	1.18	0.86	1.42	0.79	1.84	1.32	-	-	1.74	1.51	1.29	-	-	0.79	1.45	-	1.25	-	1.45	1.51	1.5	0.94
2003	1.52	0.87	1.6	0.94	1.53	1.28	-	-	2.03	1.12	1.78	-	-	0.96	1.93	-	1.35	-	1.64	1.49	1.43	0.92
2002	1.46	-	1.47	1.4	-	1.43	-	-	1.58	0.68	0.93	-	-	0.74	1.45	-	-	-	1.72	1.87	1.27	0.96
2001	1.48	-	1.61	1.27	-	1.62	-	-	1.87	-	1.65	-	-	0.83	1.84	-	-	-	1.51	1.59	1.28	0.97
2000	1.63	-	1.57	1.08	-	1.54	-	-	1.26	-	1.82	-	-	-	1.75	-	-	-	1.34	1.51	1.32	1.21
1999	1.91	-	0.77	1.16	-	1.31	-	-	-	-	-	-	-	-	1.85	-	-	-	-	2.22	1.3	1.29
1998	1.91	-	1.06	1.72	-	1.52	-	-	-	-	-	-	-	-	1.94	-	-	-	-	1.39	1.11	1.26
1997	1.09	-	1.44	1.86	-	1.14	-	-	-	-	-	-	-	-	1.52	-	-	-	-	1.8	1.34	1.2
1996	0.78	-	1.65	1.45	-	1.34	-	-	-	-	-	-	-	-	-	-	-	-	-	1.49	-	1.15
1995	2.13	-	1.31	1.45	-	1.06	-	-	-	-	-	-	-	-	-	-	-	-	-	1.53	-	1.29
1994	1.4	-	1.24	1.1	-	1.42	-	-	-	-	-	-	-	-	-	-	-	-	-	-	-	1.46
1993	-	-	1.38	1.01	-	1.44	-	-	-	-	-	-	-	-	-	-	-	-	-	-	-	1.36
1992	-	-	-	1.5	-	1.16	-	-	-	-	-	-	-	-	-	-	-	-	-	-	-	1.41
1991	2.12	-	-	1.61	-	1.1	-	-	-	-	-	-	-	-	-	-	-	-	-	-	-	-
1990	1.6	-	-	1.55	-	1.31	-	-	-	-	-	-	-	-	-	-	-	-	-	-	-	-
1989	1	-	-	1.34	-	1.23	-	-	-	-	-	-	-	-	-	-	-	-	-	-	-	-
1988	1.09	-	-	-	-	1.4	-	-	-	-	-	-	-	-	-	-	-	-	-	-	-	-
1987	1.31	-	-	1.08	-	1.44	-	-	-	-	-	-	-	-	-	-	-	-	-	-	-	-
1986	1.06	-	-	1.51	-	1.14	-	-	-	-	-	-	-	-	-	-	-	-	-	-	-	-
1985	0.95	-	-	1.12	-	1.42	-	-	-	-	-	-	-	-	-	-	-	-	-	-	-	-
1984	0.99	-	-	1.5	-	1.31	-	-	-	-	-	-	-	-	-	-	-	-	-	-	-	-
1983	0.97	-	-	-	-	1.64	-	-	-	-	-	-	-	-	-	-	-	-	-	-	-	-
1982	1.14	-	-	-	-	1.68	-	-	-	-	-	-	-	-	-	-	-	-	-	-	-	-
1981	1	-	-	-	-	1.1	-	-	-	-	-	-	-	-	-	-	-	-	-	-	-	-
1980	1.05	-	-	-	-	1.31	-	-	-	-	-	-	-	-	-	-	-	-	-	-	-	-
1979	1.07	-	-	-	-	1.29	-	-	-	-	-	-	-	-	-	-	-	-	-	-	-	-
1978	1.03	-	-	-	-	1.45	-	-	-	-	-	-	-	-	-	-	-	-	-	-	-	-
1977	1.13	-	-	-	-	1.52	-	-	-	-	-	-	-	-	-	-	-	-	-	-	-	-
1976	1.12	-	-	-	-	1.12	-	-	-	-	-	-	-	-	-	-	-	-	-	-	-	-
1975	1.15	-	-	-	-	1.33	-	-	-	-	-	-	-	-	-	-	-	-	-	-	-	-
1974	1.27	-	-	-	-	1.06	-	-	-	-	-	-	-	-	-	-	-	-	-	-	-	-
1973	-	-	-	-	-	1.29	-	-	-	-	-	-	-	-	-	-	-	-	-	-	-	-
1972	-	-	-	-	-	1.52	-	-	-	-	-	-	-	-	-	-	-	-	-	-	-	-
1971	-	-	-	-	-	1.38	-	-	-	-	-	-	-	-	-	-	-	-	-	-	-	-
1970	-	-	-	-	-	1.6	-	-	-	-	-	-	-	-	-	-	-	-	-	-	-	-
1969	-	-	-	-	-	1.5	-	-	-	-	-	-	-	-	-	-	-	-	-	-	-	-
1968	-	-	-	-	-	1.34	-	-	-	-	-	-	-	-	-	-	-	-	-	-	-	-
1967	-	-	-	-	-	0.8	-	-	-	-	-	-	-	-	-	-	-	-	-	-	-	-
1966	-	-	-	-	-	0.78	-	-	-	-	-	-	-	-	-	-	-	-	-	-	-	-
1965	-	-	-	-	-	1.4	-	-	-	-	-	-	-	-	-	-	-	-	-	-	-	-
1964	-	-	-	-	-	0.82	-	-	-	-	-	-	-	-	-	-	-	-	-	-	-	-
1963	-	-	-	-	-	0.97	-	-	-	-	-	-	-	-	-	-	-	-	-	-	-	-
1962	-	-	-	-	-	1.79	-	-	-	-	-	-	-	-	-	-	-	-	-	-	-	-
1961	-	-	-	-	-	1.47	-	-	-	-	-	-	-	-	-	-	-	-	-	-	-	-
1960	-	-	-	-	-	1.59	-	-	-	-	-	-	-	-	-	-	-	-	-	-	-	-
1959	-	-	-	-	-	0.95	-	-	-	-	-	-	-	-	-	-	-	-	-	-	-	-
1958	-	-	-	-	-	0.59	-	-	-	-	-	-	-	-	-	-	-	-	-	-	-	-
1957	-	-	-	-	-	0.67	-	-	-	-	-	-	-	-	-	-	-	-	-	-	-	-
1956	-	-	-	-	-	0.71	-	-	-	-	-	-	-	-	-	-	-	-	-	-	-	-
1955	-	-	-	-	-	0.97	-	-	-	-	-	-	-	-	-	-	-	-	-	-	-	-
1954	-	-	-	-	-	0.64	-	-	-	-	-	-	-	-	-	-	-	-	-	-	-	-
1953	-	-	-	-	-	0.63	-	-	-	-	-	-	-	-	-	-	-	-	-	-	-	-
